# Supplementary material for: Lynch Syndrome: An Update of Underlying Molecular Mechanisms, Phenotypes and Methods to Classify Variants of Uncertain Significance
Source: Biomedicines. 2026 Jun 9;14(6):1312. doi: 10.3390/biomedicines14061312 (PMC13297208; doi:10.3390/biomedicines14061312)
Supplement: Supplementary file 1 [file biomedicines-14-01312-s001.zip]

Archive with 1 entries (1 files):
- biomedicines-4309777-supplementary.pdf
